# Supplementary material for: A Bibliometric Analysis of Research on Temporomandibular Joint Disc Displacement from 1992 to 2022
Source: Healthcare (Basel). 2023 Jul 24;11(14):2108. doi: 10.3390/healthcare11142108 (PMC10379638; doi:10.3390/healthcare11142108)
Supplement: Supplementary file 1 [file healthcare-11-02108-s001.zip]

Archive with 7 entries (7 files):
- Figure S1.png
- Figure S2.png
- Figure S3.png
- Figure S4.png
- Figure S5.png
- Table S1.pdf
- Table S2.pdf
